# Supplementary material for: Discovery of a New CaMKII-Targeted Synthetic Lethal Therapy against Glioblastoma Stem-like Cells
Source: Cancers (Basel). 2022 Mar 4;14(5):1315. doi: 10.3390/cancers14051315 (PMC8909660; doi:10.3390/cancers14051315)
Supplement: Supplementary file 1 [file cancers-14-01315-s001.zip]

Archive with 1 entries (1 files):
- cancers-1606100-supplementary.pdf
